# Supplementary material for: Isolation and characterization of methicillin-resistant Staphylococcus aureus phage SPB against MRSA planktonic cells and biofilm
Source: Front Microbiol. 2025 May 21;16:1554182. doi: 10.3389/fmicb.2025.1554182 (PMC12134071; doi:10.3389/fmicb.2025.1554182)
Supplement: Supplementary file 1 [file Data_Sheet_1.xlsx]

## Sheet: Fig 1（A）
source	Serial number	Sites	Times	SAP type	Repetitive sequence	SPD	SP1	SP2	SP7	SPN	SPB	SP4	SP3	SPR	SPC
Pigeon	R3-2	Kashi	2022.08	t1059	26-31-12-34-21-17-34-25-17			+		+	+++	++		+++	+++
	R4-1	Kashi	2023.08	t1059	26-31-12-34-21-17-34-25-17	+		+		+	+++	++		+++	+++
	R15-1	Kashi	2024.08	t267	07-23-12-21-17-34-34-34-33-34			+		+	+++	+		+++	+++
	RM1-2	Kashi	2025.08	t267	07-23-12-21-17-34-34-34-33-34	+		+		+	++	+		+++	+++
	H1-1	Kashi	2026.08	t1670	04-44-33-31-12-16-34-12-33-34					++	+++	++	+	+++	+++
	H2-1	Kashi	2027.08	t1670	04-44-33-31-12-16-34-12-33-34	+		+		++	+++	+++		+++	+++
	H3-1	Kashi	2028.08	t1670	04-44-33-31-12-16-34-12-33-34			+		++	+++	++	+	+++	+++
	H4-1	Kashi	2029.08	t1670	04-44-33-31-12-16-34-12-33-34			+		+	++	+	+	++	++
	H5-2	Kashi	2030.08	t1670	04-44-33-31-12-16-34-12-33-34			+		++	+++	+		+++	+++
	N3-1	Kashi	2022.08	t127	07-23-21-16-34-33-13					+++		+		+
	N4-3	Kashi	2022.08	t127	07-23-21-16-34-33-13	++	+	++	++	++	+++		++	+++	+++
	N5-1	Kashi	2022.08	t4792	07-23-12-13-13-16-34-33-13	++	++	++	++	+++	++	+	++	+++	+++
	N6-2	Kashi	2022.08	t002	26-23-17-34-17-20-17-12-17-16					+++	+++	+		+++	++
	14-1	Kashi	2022.08	t502	26-12-17-16					+	+++	+		++	++
	55-2	Kashi	2022.08	t127	07-23-21-16-34-33-13	+	+	+++	+	++	+++	+	++	+++
	71-1	Kashi	2022.08	t127	07-23-21-16-34-33-13	++	++	++	++	++	+++	++	++	+++	+++
	79-1	Kashi	2022.08	t502	26-12-17-16					+	++			++	++
	90-1	Kashi	2022.08	t127	07-23-21-16-34-33-13	+	+	+++	+	+++	+++	+	+++	+++	+++
	101-1	Kashi	2022.08	t267	07-23-12-21-17-34-34-34-33-34	+	+	++	+	+	+++		++	+++	+++
	103-1	Kashi	2022.08	t2484	04-20-69-31-70-13-17-16-16	++	++	+++	++	++	+++	+	++	+++	+++
	104-1	Kashi	2022.08	t2484	04-20-69-31-70-13-17-16-16	++	++	+++	++	+++	+++	+	+++	+++	+++
	113-1	Kashi	2022.08	t7229	04-82-17-25-16-16-17	+++	+++	+++	+++	++	+++	++	+++	+++	+++
	115-1	Kashi	2022.08	t267	07-23-12-21-17-34-34-34-33-34			+		+	+++		+	+++	+++
	130-1	Kashi	2022.08	t309	26-23-05-17-25-17-25-16-28	+	+	+		+	+++	+	+	+++	+++
	131-1	Kashi	2022.08	t309	26-23-05-17-25-17-25-16-28	+	+	+	+	+	+++	+	+	+++	+++
	149-1	Kashi	2022.08	t502	26-12-17-16					+	++			++	++
	214-2	Kashi	2022.08	t2484	04-20-69-31-70-13-17-16-16			+	+	++	+++	+	+	+++	+++
	238-2	Kashi	2022.08	t091	07-23-21-17-34-12-23-02-12-23	+	+	++	+	+	+++		+	+++	+++
	243-2	Kashi	2022.08	t011	08-16-02-25-34-24-25					+++		+++
	245-1	Kashi	2022.08	t2484	04-20-69-31-70-13-17-16-16	+++	+++	+++	++	++	+++	+	+++	+++	+++
	248-2	Kashi	2022.08	t502	26-12-17-16						+++			++	++
	250-1	Kashi	2022.08	t502	26-12-17-16					+	++	+		++	++
	307-1	Kashi	2022.08	t078	04-21-12-41-20-17-12-12-17					+	++	+		++	++
	308-1	Kashi	2022.08	t078	04-21-12-41-20-17-12-12-17					+	+++	+		++	++
	319-2	Kashi	2022.08	t267	07-23-12-21-17-34-34-34-33-34					+	++	+		++	++
	338-2	Kashi	2022.08	t078	04-21-12-41-20-17-12-12-17					+	++	+		++	++
	350-1	Kashi	2022.08	t078	04-21-12-41-20-17-12-12-17					++	++	+		++	++
	351-1	Kashi	2022.08	t267	07-23-12-21-17-34-34-34-33-34			+		++	+++	+	+	+++	+++
	381-2	Kashi	2022.08	t127	07-23-21-16-34-33-13	+	+	+++	+	++	+++	+	+++	+++	+++
	384-2	Kashi	2022.08	t127	07-23-21-16-34-33-13	+	+		++	++	+++	+	+	+++	+++
	386-2	Kashi	2022.08	t127	07-23-21-16-34-33-13	+	+	+++	+	++	+++	+	++	+++	+++
	511-1	Kashi	2022.08	t803	07-23-02-12-23
Goose	JXMG-6	Yutian	2021.08	t1376	07-12-21-17-13-13-34-34-33-13			+		++	+++	+	+	+++	+++
	bZAb-2	Yutian	2021.08	unknown				+		+++	+++	+	++	+++	+++
	CZT-10	Yutian	2021.08	t701	11-10-21-17-34-24-34-22-25-25					+	++			+
	bZAb-6	Yutian	2021.08	unknown						+	++	+		++	++
	YLDT-1	Yutian	2021.08	t002	26-23-17-34-17-20-17-12-17-16					+++	+++		++	++	++
	CZT-8	Yutian	2021.08	t091	07-23-21-17-34-12-23-02-12-23	+	+	+	+		+++	+	+	+++	+++
	bZAb-7	Yutian	2021.08	unknown						++	+++	++	+	++	++
	JXMG-3	Yutian	2021.08	t701	11-10-21-17-34-24-34-22-25-25					+++	+++			+++	+++
	JMDT-5	Yutian	2021.08	t502	26-12-17-16					+	+	+		+	+
	DZC-2	Yutian	2021.08	t502	26-12-17-16					+	++	+		++	++
	TMDT-7	Yutian	2021.08	t502	26-12-17-16					+	+++	+		++	++
	JXMG-8	Yutian	2021.08	t034	08-16-02-25-02-25-34-24-25					++		++
	TMDT-11	Yutian	2021.08	t034	08-16-02-25-02-25-34-24-25
	CZT-9	Yutian	2021.08	t034	08-16-02-25-02-25-34-24-25					++		++
	KTD-5	Yutian	2021.08	t078	04-21-12-41-20-17-12-12-17					+	++			+	+
	YLDT-5	Yutian	2021.08	t078	04-21-12-41-20-17-12-12-17					+	++			++	++
	bZAb-5	Yutian	2021.08	t078	04-21-12-41-20-17-12-12-17					+	++	+		++	++
	TTGR-1	Yutian	2021.08	t078	04-21-12-41-20-17-12-12-17					+	++	+		++	++
Note:“+” indicates that there is a cleavage ring, not translucent; “++” indicates that there is a more translucent cleavage ring, with stronger cleavage ability; “+++” indicates that there is a translucent cleavage ring, with stronger cleavage ability.

## Sheet: Fig1（B）
	Serial number	Source	Times	Sites	SPD	SP1	SP2	SP7	SPN	SPB	SP4	SP3	SPR	SPC
Cattle	D64	carcass swab	2018.1	Korla	+	+	+	+	++	+++	+	+	+++	+++
	D83	carcass swab	2018.1	Korla					+++	+++	+		+++	+++
	134	carcass swab	2018.01	Korla					++	+++	+	+	+++	+++
	×2	Sample of diarrhoea	2018.12	Urumqi		+			+	+++	+	+	+++	+++
	N16	Sample of diarrhoea	2018.12	Urumqi	+	+	+			+++	+	+	+++	+++
	D68	carcass swab	2018.1	Korla					+++	+++	+		+++	+++
	D65	carcass swab	2018.1	Korla	+					+++		+	+++	+++
	D82	carcass swab	2018.1	Korla	+		+	++	++	+++	+	++	+++	+++
	D95	carcass swab	2018.1	Korla					+++	+++			+++	+++
	N1	milk	2019.04	Shihezi	+				++	++	++	++	++	++
Chicken	8	kneading or chopping board	2018.01	Korla					+++	+++			+++	+++
	A202	anal swab	2018.09	Korla					++	+++		+	+++	+++
	A269	anal swab	2018.09	Korla					+	+++		+	+++	+++
Donkey	145	cutters	2018.01	Korla					+	+++		+	+++	+++
	150	cutters	2018.01	Korla
	143	carcass swab	2018.01	Korla	+					+++		+	+++	+++
Sheep	125	Knife Swabs	2018.01	Korla					+	+++		+	+++	+++
	129	swab	2018.01	Korla					+	+++		+	+++	+++
	6-14	carcass swab	2017.04	Korla					+	+++		+	+++	+++
	D337	Tool swabs	2018.1	Korla	+		+		+	+++	+	+	+++	+++
	D294	carcass swab	2018.1	Korla						++			+	+
	D180	carcass swab	2018.1	Korla						+++		+	+++	+++
	6	Tool swabs	2019.1	Urumqi					++
Pig	46	carcass swab	2018.01	Korla	+		+			+++		+	+++	+++
	49	carcass swab	2018.01	Korla						+++		+	+++	+++
	93	Weighing table swabs	2018.01	Korla					++	+++			+++	++
	95	Weighing table swabs	2018.01	Korla					+	+++		+	+++	+++
	6-57	carcass swab	2017.04	Korla					+	+++		+	+++	+++
	86	Tool swabs	2018.01	Korla					++	+++			+++	+++
	79	carcass swab	2018.01	Korla						+++		+	+++	+++
	89	carcass swab	2018.01	Korla						+
	39	carcass swab	2018.01	Korla						++	+		++	+
Camel	A41	camel milk	2019.07	Xinjiang						+++			+++	+++
Note:“+” indicates that there is a cleavage ring, not translucent; “++” indicates that there is a more translucent cleavage ring, with stronger cleavage ability; “+++” indicates that there is a translucent cleavage ring, with stronger cleavage ability.

## Sheet: Fig1（C）
Source	Sample Type	Serial number	Sites	Times	SPD	SP1	SP2	SP7	SPN	SPB	SP4	SP3	SPR	SPC
Pigeon	stool swab	243-2	kashi	2022.08					+++		+++
		319-2	kashi	2022.08					+	+++		+	+++	+++
		378-1	kashi	2022.08	+	+	+	+	++	+++	+++	+	+++	+++
		380-2	kashi	2022.08	+	+	+	+	++	+++	+++	+	+++	+++
		390-1	kashi	2022.08	+	+			+	+++	+++		+++	+++
		393-1	kashi	2022.08	+				++	+++	+++	+	+++	+++
		404-1	kashi	2022.08	+	+			+	+++	+++	+	+++	+++
		408-1	kashi	2022.08	+	+		+	++	+++	+++		+++	+++
		410－1	kashi	2022.08					++	+++	+++		+++	+++
		413－2	kashi	2022.08					+++	+++	+++	+	+++	+++
		415－2	kashi	2022.08	+		+	+	++	+++	+++	+	+++	+++
		438-2	kashi	2022.08					+++	+++	+++	+	+++	+++
		455－1	kashi	2022.08					+++	+++	+++		+++	+++
	carcass swab	A9-3	kashi	2022.08						+++			+++	+++
		C6-2	kashi	2022.08					+	+++		+	+++	+++
		B2-2	kashi	2022.08					+	+++		+	+++	+++
		C3-2	kashi	2022.08					+	+++			+++	+++
	Ware swabs	E1-2	kashi	2022.08						+++			+++	+++
		D6-3	kashi	2022.08						+++			++	++
		D8-2	kashi	2022.08						+++			+++	+++
		D1-1	kashi	2022.08					+	+++			+++	+++
	meaty	R5-2	kashi	2022.08					++	+++		+	+++	+++
Goose	Sample Type	CSD-4	kashi	2021.08					++	+++	+++		+++	+++
Cattle	artifact	D342	Korla	2018.1					+	+++			+++	+++
	artifact	D365	Korla	2018.1					+	++			++	+
	carcass swab	D171	Korla	2018.1					++	+++	+	+	+++	+++
	constipation	×8	Urumqi	2018.12	+++	+		+	+++	+++	+	+	+++	+++
	constipation	×13	Urumqi	2018.12	+				+++	+++		+	+++	+++
	constipation	N11	Urumqi	2018.12	+	+				+++			+++	+++
	constipation	N12	Urumqi	2018.12					+++	+++		++	+++	+++
	water	71	Shihezi	2019.1					++	+++		++	+++	+++
Sheep	carcass swab	123	Korla	2018.01					++	+++		++	+++	+++
Pig	Tool swabs	40	Korla	2018.01					++	++			+	+
	Tool swabs	41	Korla	2018.01						+			+	+
	Tool swabs	59	Korla	2018.01					+	++			++	++
	Tool swabs	60	Korla	2018.01					+	++			++	+
	Tool swabs	88	Korla	2018.01					++	++	++		++	++
Note:“+” indicates that there is a cleavage ring, not translucent; “++” indicates that there is a more translucent cleavage ring, with stronger cleavage ability; “+++” indicates that there is a translucent cleavage ring, with stronger cleavage ability.

## Sheet: Fig1（D）
		Source	Times	Staphylococcus	Sites	SPD	SP1	SP2	SP7	SPN	SPB	SP4	SP3	SPR	SPC
Staphylococcus	WH42	camel	2019.07	S.capitis	Xinjiang					+	++		+	++	++
	WH24	camel	2019.07	S.capitis	Xinjiang					+	+++		+	+++	+++
	WH28	camel	2019.07	S.epidermidis	Xinjiang					++	+++	+	+	+++	+++
	WH41	camel	2019.07	S.warneri	Xinjiang			+		+	+++		+	+++	+++
	WH61	camel	2019.07	S.lentus	Xinjiang	+		+	+	++	+++		++	+++	+++
	WH40	camel	2019.07	S.hominis	Xinjiang					++	+++	+	++	+++	+++
	WG31	camel	2019.07	S.xylosus	Xinjiang					+	+++			+++	+++
	WG26	camel	2019.07	S.simulans1	Xinjiang		+			+	+		+	+	+
	WG21	camel	2019.07	S.xylosus	Xinjiang			+	+	+++	+++		+++	+++	+++
	WG17	camel	2019.07	S.lentus	Xinjiang	+		+	+	+	++		+	++	++
Note:“+” indicates that there is a cleavage ring, not translucent; “++” indicates that there is a more translucent cleavage ring, with stronger cleavage ability; “+++” indicates that there is a translucent cleavage ring, with stronger cleavage ability.
